# Supplementary material for: Loss of Wwox drives metastasis in triple-negative breast cancer by JAK2/STAT3 axis
Source: Nat Commun. 2018 Aug 28;9:3486. doi: 10.1038/s41467-018-05852-8 (PMC6113304; doi:10.1038/s41467-018-05852-8)
Supplement: Supplementary file 3 — Supplementary Data 1 [file 41467_2018_5852_MOESM3_ESM.xlsx]

## Sheet: Sheet1
Clinical Features of 30 Cases
Number	Gender	Age	Type	Grade	Size (cm3)	Lymph Node Metastasis	TNM Stage
1	Male	51	Invasive Ductal Carcinoma	Ⅰ	6	No	Ⅰ
2	Male	69	Invasive Ductal Carcinoma	Ⅱ	3.825	No	Ⅰ
3	Male	50	Invasive Ductal Carcinoma	Ⅱ	1.5	No	Ⅰ
4	Male	49	Invasive Ductal Carcinoma	Ⅱ	4.5	No	Ⅰ
5	Male	29	Invasive Ductal Carcinoma	Ⅲ	6.5	No	Ⅱa
6	Male	61	Invasive Ductal Carcinoma	Ⅲ	21.875	No	ⅡA
7	Male	46	Invasive Ductal Carcinoma	Ⅱ-Ⅲ	8.8	No	ⅡA
8	Male	50	Invasive Ductal Carcinoma	Ⅱ-Ⅲ	10	No	ⅡA
9	Male	58	Invasive Ductal Carcinoma	Ⅱ	36.75	No	ⅡA
10	Male	74	Invasive Ductal Carcinoma	Ⅱ	28	No	ⅡA
11	Male	54	Invasive Ductal Carcinoma	Ⅱ-Ⅲ	17.5	No	ⅡA
12	Male	66	Invasive Ductal Carcinoma	Ⅱ-Ⅲ	21.875	No	ⅡA
13	Male	43	Invasive Ductal Carcinoma	Ⅱ	3	No	ⅡA
14	Male	36	Invasive Ductal Carcinoma	Ⅱ	3	No	ⅡA
15	Male	46	Invasive Ductal Carcinoma	Ⅱ-Ⅲ	3	No	ⅡA
16	Male	67	Invasive Ductal Carcinoma	Ⅲ	15.75	No	ⅡA
17	Male	58	Invasive Ductal Carcinoma	Ⅱ	9	Yes	ⅡB
18	Male	48	Invasive Ductal Carcinoma	Ⅱ	31.5	Yes	ⅡB
19	Male	44	Invasive Ductal Carcinoma	Ⅱ-Ⅲ	24.975	Yes	ⅡB
20	Male	48	Invasive Ductal Carcinoma	Ⅱ-Ⅲ	21	Yes	ⅡB
21	Male	46	Invasive Ductal Carcinoma	Ⅱ	4.5	No	ⅡB
22	Male	43	Invasive Ductal Carcinoma/Invasive papillary carcinoma	NA	4	No	ⅡB
23	Male	41	Invasive Ductal Carcinoma	Ⅱ	4	No	ⅡB
24	Male	52	Invasive Ductal Carcinoma	Ⅱ-Ⅲ	13.5	Yes	ⅢA
25	Male	70	Invasive Ductal Carcinoma	Ⅱ	5	No	ⅢA
26	Male	41	Invasive Ductal Carcinoma	Ⅲ	84	Yes	ⅢA
27	Male	48	Invasive Ductal Carcinoma	Ⅲ	32	Yes	ⅢC
28	Male	47	Invasive Ductal Carcinoma	Ⅱ	4	Yes	ⅢC
29	Male	48	Invasive Ductal Carcinoma	Ⅱ-Ⅲ	18.75	Yes	ⅢC
30	Male	53	Invasive Ductal Carcinoma	Ⅲ	31.5	Yes	ⅢC
Clinical Features of 90 Cases
Number	Gender	Age (Years)	Type	Grade	Size (cm3)	Lymph Node Metastasis	TNM Stage	ER	PR	HER2
1	Female	67	Invasive Ductal Carcinoma	Ⅰ-Ⅱ	1.5	No	Ⅰ	—	—	—
2	Female	84	Invasive Ductal Carcinoma	Ⅰ-Ⅱ	NA	Yes	Ⅰ	—	—	—
3	Female	45	Invasive Ductal Carcinoma	Ⅰ-Ⅱ	2.25	Yes	Ⅱ-Ⅲ	—	—	—
4	Female	50	Invasive Ductal Carcinoma	Ⅱ	2	No	Ⅰ	—	—	—
5	Female	76	Invasive Ductal Carcinoma	Ⅱ	2.16	No	Ⅰ	—	—	—
6	Female	47	Invasive Ductal Carcinoma	Ⅱ	12.25	No	Ⅱ-Ⅲ	—	—	—
7	Female	26	Invasive Ductal Carcinoma	Ⅱ	6	Yes	Ⅱ-Ⅲ	—	—	—
8	Female	52	Invasive Ductal Carcinoma	Ⅱ	2.25	No	Ⅰ	—	—	—
9	Female	57	Invasive Ductal Carcinoma	Ⅱ	10.4	No	Ⅱ-Ⅲ	—	—	—
10	Female	47	Invasive Ductal Carcinoma	Ⅱ	3	No	Ⅰ	—	—	—
11	Female	35	Invasive Ductal Carcinoma	Ⅱ	0.64	No	Ⅰ	—	—	—
12	Female	54	Invasive Ductal Carcinoma	Ⅱ	18	No	Ⅱ-Ⅲ	—	—	—
13	Female	60	Invasive Ductal Carcinoma	Ⅱ	18	No	Ⅱ-Ⅲ	—	—	—
14	Female	44	Invasive Ductal Carcinoma	Ⅱ	48	No	Ⅱ-Ⅲ	—	—	—
15	Female	38	Invasive Ductal Carcinoma	Ⅱ	4.05	No	Ⅰ	—	—	—
16	Female	75	Invasive Ductal Carcinoma	Ⅱ	4.95	No	Ⅱ-Ⅲ	—	—	—
17	Female	82	Invasive Ductal Carcinoma	Ⅱ	2.5	No	Ⅱ-Ⅲ	—	—	—
18	Female	54	Invasive Ductal Carcinoma	Ⅱ	3	No	Ⅰ	—	—	—
19	Female	53	Invasive Ductal Carcinoma	Ⅱ	9.68	No	Ⅱ-Ⅲ	—	—	—
20	Female	61	Invasive Ductal Carcinoma	Ⅱ	10	Yes	Ⅱ-Ⅲ	—	—	—
21	Female	35	Invasive Ductal Carcinoma	Ⅱ	1.5	No	Ⅰ	—	—	—
22	Female	71	Invasive Ductal Carcinoma	Ⅱ	1	No	Ⅰ	—	—	—
23	Female	49	Invasive Ductal Carcinoma	Ⅱ	13.5	Yes	Ⅱ-Ⅲ	—	—	—
24	Female	64	Invasive Ductal Carcinoma	Ⅱ	8.1	Yes	Ⅱ-Ⅲ	—	—	—
25	Female	61	Invasive Ductal Carcinoma	Ⅱ	15.4	Yes	Ⅱ-Ⅲ	—	—	—
26	Female	49	Invasive Ductal Carcinoma	Ⅱ	10	Yes	Ⅱ-Ⅲ	—	—	—
27	Female	62	Invasive Ductal Carcinoma	Ⅱ	15	Yes	Ⅱ-Ⅲ	—	—	—
28	Female	79	Invasive Ductal Carcinoma	Ⅱ	12	Yes	Ⅱ-Ⅲ	—	—	—
29	Female	57	Invasive Ductal Carcinoma	Ⅱ	57.6	Yes	Ⅱ-Ⅲ	—	—	—
30	Female	81	Invasive Ductal Carcinoma	Ⅱ	8.8	Yes	Ⅱ-Ⅲ	—	—	—
31	Female	62	Invasive Ductal Carcinoma	Ⅱ	NA	Yes	Ⅱ-Ⅲ	—	—	—
32	Female	61	Invasive Ductal Carcinoma	Ⅱ	28	Yes	Ⅱ-Ⅲ	—	—	—
33	Female	59	Invasive Ductal Carcinoma	Ⅱ	3.6	Yes	Ⅱ-Ⅲ	—	—	—
34	Female	42	Invasive Ductal Carcinoma	Ⅱ	3.24	Yes	Ⅱ-Ⅲ	—	—	—
35	Female	46	Invasive Ductal Carcinoma	Ⅱ	NA	No	Ⅰ	—	—	—
36	Female	69	Invasive Ductal Carcinoma	Ⅱ	4.913	Yes	Ⅰ	—	—	—
37	Female	38	Invasive Ductal Carcinoma	Ⅱ-Ⅲ	2.5	No	Ⅱ-Ⅲ	—	—	—
38	Female	50	Invasive Ductal Carcinoma	Ⅱ-Ⅲ	1.5	No	Ⅰ	—	—	—
39	Female	44	Invasive Ductal Carcinoma	Ⅱ-Ⅲ	28.8	No	Ⅱ-Ⅲ	—	—	—
40	Female	62	Invasive Ductal Carcinoma	Ⅱ-Ⅲ	2	No	Ⅰ	—	—	—
41	Female	44	Invasive Ductal Carcinoma	Ⅱ-Ⅲ	6	No	Ⅰ	—	—	—
42	Female	56	Invasive Ductal Carcinoma	Ⅱ-Ⅲ	31.5	No	Ⅱ-Ⅲ	—	—	—
43	Female	50	Invasive Ductal Carcinoma	Ⅱ-Ⅲ	1.2	No	Ⅰ	—	—	—
44	Female	57	Invasive Ductal Carcinoma	Ⅱ-Ⅲ	31.5	No	Ⅱ-Ⅲ	—	—	—
45	Female	55	Invasive Ductal Carcinoma	Ⅱ-Ⅲ	10	No	Ⅱ-Ⅲ	—	—	—
46	Female	55	Invasive Ductal Carcinoma	Ⅱ-Ⅲ	45	No	Ⅱ-Ⅲ	—	—	—
47	Female	50	Invasive Ductal Carcinoma	Ⅱ-Ⅲ	8	Yes	Ⅱ-Ⅲ	—	—	—
48	Female	44	Invasive Ductal Carcinoma	Ⅱ-Ⅲ	7	No	Ⅰ	—	—	—
49	Female	76	Invasive Ductal Carcinoma	Ⅱ-Ⅲ	6	No	Ⅰ	—	—	—
50	Female	46	Invasive Ductal Carcinoma	Ⅱ-Ⅲ	13.2	No	Ⅰ	—	—	—
51	Female	65	Invasive Ductal Carcinoma	Ⅱ-Ⅲ	18	No	Ⅱ-Ⅲ	—	—	—
52	Female	60	Invasive Ductal Carcinoma	Ⅱ-Ⅲ	22.5	No	Ⅱ-Ⅲ	—	—	—
53	Female	48	Invasive Ductal Carcinoma	Ⅱ-Ⅲ	4.92	No	Ⅰ	—	—	—
54	Female	49	Invasive Ductal Carcinoma	Ⅱ-Ⅲ	7.875	No	Ⅱ-Ⅲ	—	—	—
55	Female	65	Invasive Ductal Carcinoma	Ⅱ-Ⅲ	3	No	Ⅰ	—	—	—
56	Female	41	Invasive Ductal Carcinoma	Ⅱ-Ⅲ	9	No	Ⅱ-Ⅲ	—	—	—
57	Female	73	Invasive Ductal Carcinoma	Ⅱ-Ⅲ	5.2	Yes	Ⅱ-Ⅲ	—	—	—
58	Female	55	Invasive Ductal Carcinoma	Ⅱ-Ⅲ	15.75	Yes	Ⅱ-Ⅲ	—	—	—
59	Female	44	Invasive Ductal Carcinoma	Ⅱ-Ⅲ	3.6	No	Ⅰ	—	—	—
60	Female	44	Invasive Ductal Carcinoma	Ⅱ-Ⅲ	8	No	Ⅰ	—	—	—
61	Female	81	Invasive Ductal Carcinoma	Ⅱ-Ⅲ	12.5	Yes	Ⅱ-Ⅲ	—	—	—
62	Female	43	Invasive Ductal Carcinoma	Ⅱ-Ⅲ	28.5	Yes	Ⅱ-Ⅲ	—	—	—
63	Female	50	Invasive Ductal Carcinoma	Ⅱ-Ⅲ	20.7	Yes	Ⅱ-Ⅲ	—	—	—
64	Female	58	Invasive Ductal Carcinoma	Ⅱ-Ⅲ	9.36	Yes	Ⅱ-Ⅲ	—	—	—
65	Female	49	Invasive Ductal Carcinoma	Ⅱ-Ⅲ	9.6	Yes	Ⅱ-Ⅲ	—	—	—
66	Female	39	Invasive Ductal Carcinoma	Ⅱ-Ⅲ	11.25	Yes	Ⅱ-Ⅲ	—	—	—
67	Female	43	Invasive Ductal Carcinoma	Ⅱ-Ⅲ	1.5	Yes	Ⅱ-Ⅲ	—	—	—
68	Female	24	Invasive Ductal Carcinoma	Ⅱ-Ⅲ	169.75	Yes	Ⅱ-Ⅲ	—	—	—
69	Female	47	Invasive Ductal Carcinoma	Ⅱ-Ⅲ	27	Yes	Ⅱ-Ⅲ	—	—	—
70	Female	52	Invasive Ductal Carcinoma	Ⅱ-Ⅲ	4.14	Yes	Ⅱ-Ⅲ	—	—	—
71	Female	47	Invasive Ductal Carcinoma	Ⅱ-Ⅲ	26.25	No	Ⅱ-Ⅲ	—	—	—
72	Female	43	Invasive Ductal Carcinoma	Ⅱ-Ⅲ	3.6	Yes	Ⅱ-Ⅲ	—	—	—
73	Female	57	Invasive Ductal Carcinoma	Ⅱ-Ⅲ	3.276	Yes	Ⅱ-Ⅲ	—	—	—
74	Female	80	Invasive Ductal Carcinoma	Ⅱ-Ⅲ	18	Yes	Ⅱ-Ⅲ	—	—	—
75	Female	53	Invasive Ductal Carcinoma	Ⅱ-Ⅲ	15	No	Ⅱ-Ⅲ	—	—	—
76	Female	40	Invasive Ductal Carcinoma	Ⅱ-Ⅲ	NA	No	Ⅰ	—	—	—
77	Female	53	Invasive Ductal Carcinoma	Ⅱ-Ⅲ	15.625	Yes	Ⅱ-Ⅲ	—	—	—
78	Female	43	Invasive Ductal Carcinoma	Ⅱ-Ⅲ	112	No	Ⅱ-Ⅲ	—	—	—
79	Female	49	Invasive Ductal Carcinoma	Ⅱ-Ⅲ	30	No	Ⅱ-Ⅲ	—	—	—
80	Female	60	Invasive Ductal Carcinoma	Ⅱ-Ⅲ	24	No	Ⅱ-Ⅲ	—	—	—
81	Female	46	Invasive Ductal Carcinoma	Ⅱ-Ⅲ	1.5	No	Ⅰ	—	—	—
82	Female	57	Invasive Ductal Carcinoma	Ⅱ-Ⅲ	11	No	Ⅱ-Ⅲ	—	—	—
83	Female	40	Invasive Ductal Carcinoma	Ⅱ-Ⅲ	5.76	No	Ⅰ	—	—	—
84	Female	55	Invasive Ductal Carcinoma	Ⅱ-Ⅲ	10	No	Ⅱ-Ⅲ	—	—	—
85	Female	41	Invasive Ductal Carcinoma	Ⅱ-Ⅲ	3	No	Ⅰ	—	—	—
86	Female	27	Invasive Ductal Carcinoma	Ⅱ-Ⅲ	3	No	Ⅰ	—	—	—
87	Female	45	Invasive Ductal Carcinoma	Ⅱ-Ⅲ	8	Yes	Ⅱ-Ⅲ	—	—	—
88	Female	42	Invasive Ductal Carcinoma	Ⅱ-Ⅲ	8	No	Ⅰ	—	—	—
89	Female	44	Invasive Ductal Carcinoma	Ⅱ-Ⅲ	33.75	Yes	Ⅱ-Ⅲ	—	—	—
90	Female	31	Invasive Ductal Carcinoma	Ⅱ-Ⅲ	19.6	Yes	Ⅱ-Ⅲ	—	—	—
Clinical Features of 150 Cases
Sample Number	Survival Status (Death=1, Survival=0)	Survival Time (Months)	Gender	Age (Years)	Type	Grade	Size (cm3)	Lymph Node Metastasis	TNM Stage	ER	PR	HER2
1	0	147	Female	48	Invasive Ductal Carcinoma	Ⅱ	8.75	No	ⅡA	+	+	+
2	1	150	Female	60	Invasive Ductal Carcinoma	Ⅱ	24	No	ⅡA	—	—	+
3	1	149	Female	47	Invasive Ductal Carcinoma	Ⅰ	120	Yes	ⅢA	—	—	+
4	1	147	Female	37	Invasive Ductal Carcinoma	Ⅱ	10	No	ⅡA	+	+	+
5	1	147	Female	54	Invasive Ductal Carcinoma	Ⅱ	22.5	Yes	ⅢA	+	+	—
6	1	148	Female	72	Invasive Ductal Carcinoma	Ⅰ	24	No	ⅡA	+	+	—
7	1	149	Female	31	Invasive Ductal Carcinoma/Invasive Lobular Carcinoma	Ⅰ	22.5	No	ⅡA	—	—	—
8	1	148	Female	83	Invasive Ductal Carcinoma	Ⅰ	6	No	Ⅰ	—	—	—
9	1	110	Female	50	Invasive Ductal Carcinoma	Ⅱ	30	Yes	ⅢC	—	—	—
10	1	135	Female	57	Invasive Ductal Carcinoma	Ⅰ	31.5	Yes	ⅢA	—	—	—
11	1	135	Female	52	Invasive Ductal Carcinoma/Invasive Lobular Carcinoma	Ⅰ	15	Yes	ⅡB	—	—	—
12	1	33	Female	76	Invasive Ductal Carcinoma	Ⅱ	12	No	ⅢA	+	+	—
13	0	134	Female	63	Invasive Ductal Carcinoma	Ⅱ	4.5	No	Ⅰ	—	—	—
14	0	60	Female	82	Invasive Ductal Carcinoma	Ⅱ	30.6	No	ⅡA	+	+	—
15	1	141	Female	48	Invasive Ductal Carcinoma	Ⅰ	69.6	Yes	ⅢA	—	—	+
16	0	36	Female	37	Invasive Ductal Carcinoma	Ⅱ	14	No	ⅡA	—	—	+
17	0	52	Female	34	Invasive Ductal Carcinoma	Ⅱ	4	No	Ⅰ	+	+	+
18	1	108	Female	73	Invasive Ductal Carcinoma/Invasive Lobular Carcinoma	Ⅱ	2.5	Yes	ⅢA	+	+	+
19	1	33	Female	54	Invasive Ductal Carcinoma	Ⅱ	27	No	ⅡA	—	—	+
20	1	112	Female	56	Invasive Ductal Carcinoma	Ⅱ	48	No	ⅡA	—	—	—
21	1	91	Female	82	Invasive Ductal Carcinoma	Ⅱ	3.375	No	Ⅰ	—	—	—
22	1	139	Female	72	Invasive Ductal Carcinoma	Ⅱ	18	Yes	ⅢA	—	—	+
23	1	138	Female	33	Invasive Ductal Carcinoma	Ⅱ	12	Yes	ⅢA	—	—	+
24	1	147	Female	63	Invasive Ductal Carcinoma	Ⅱ	11.25	Yes	ⅡB	+	+	—
25	1	95	Female	51	Invasive Ductal Carcinoma	Ⅱ	6	Yes	ⅢA	+	+	+
26	1	18	Female	44	Invasive Ductal Carcinoma	Ⅱ	96	Yes	ⅢA	+	+	—
27	1	149	Female	67	Invasive Ductal Carcinoma	Ⅰ	1.5	No	Ⅰ	+	+	—
28	1	138	Female	48	Invasive Ductal Carcinoma	Ⅱ	60	Yes	ⅢC	—	—	+
29	1	112	Female	68	Invasive Ductal Carcinoma	Ⅰ	3	Yes	ⅡA	—	—	+
30	1	143	Female	52	Invasive Ductal Carcinoma	Ⅱ	36	No	ⅡA	+	+	—
31	1	142	Female	55	Invasive Ductal Carcinoma	Ⅱ	36	Yes	ⅢA	+	+	—
32	1	134	Female	76	Invasive Ductal Carcinoma	Ⅰ	105	No	Ⅰ	—	—	+
33	1	148	Female	72	Invasive Ductal Carcinoma	Ⅰ	0.96	Yes	ⅡA	—	—	+
34	1	148	Female	44	Invasive Ductal Carcinoma	Ⅰ	5.875	No	ⅡA	—	—	—
35	0	147	Female	77	Invasive Ductal Carcinoma	Ⅱ	22.5	Yes	ⅡA	—	—	—
36	0	145	Female	60	Invasive Ductal Carcinoma	Ⅰ	26.25	Yes	ⅢA	—	—	—
37	1	25	Female	44	Invasive Ductal Carcinoma	Ⅱ	50	Yes	ⅡB	—	—	—
38	1	146	Female	38	Invasive Ductal Carcinoma	Ⅰ	21	Yes	ⅡA	+	+	—
39	0	145	Female	57	Invasive Ductal Carcinoma	Ⅱ	6	Yes	ⅡA	+	+	—
40	1	16	Female	64	Invasive Ductal Carcinoma	Ⅱ	18	Yes	ⅡB	—	—	—
41	1	120	Female	44	Invasive Ductal Carcinoma	Ⅱ	252	Yes	ⅢA	+	+	—
42	1	22	Female	48	Invasive Ductal Carcinoma	Ⅰ	4.2	No	ⅡA	—	—	+
43	1	111	Female	47	Invasive Ductal Carcinoma	Ⅰ	4.5	No	ⅡA	—	—	+
44	0	4	Female	47	Invasive Ductal Carcinoma/Invasive Lobular Carcinoma	Ⅰ	3	Yes	ⅡA	+	+	—
45	1	128	Female	33	Invasive Ductal Carcinoma	Ⅱ	400	Yes	ⅢC	—	—	+
46	1	128	Female	46	Invasive Ductal Carcinoma	Ⅱ	125	Yes	ⅢA	—	—	+
47	1	127	Female	39	Invasive Ductal Carcinoma	Ⅱ	18	Yes	ⅢC	—	—	+
48	1	138	Female	46	Invasive Ductal Carcinoma	Ⅱ	43.75	No	ⅡA	+	+	—
49	0	110	Female	40	Invasive Ductal Carcinoma	Ⅱ	2.4	Yes	ⅢA	—	—	—
50	0	110	Female	61	Invasive Ductal Carcinoma	Ⅱ	18	No	ⅡA	—	—	—
51	1	110	Female	61	Invasive Ductal Carcinoma	Ⅰ	4	Yes	ⅡA	—	—	+
52	0	109	Female	48	Invasive Ductal Carcinoma	Ⅱ	8.75	Yes	ⅢA	—	—	+
53	1	142	Female	40	Invasive Ductal Carcinoma	Ⅰ	18	Yes	ⅡB	+	+	—
54	1	141	Female	62	Invasive Ductal Carcinoma	Ⅱ	22.5	Yes	ⅡB	+	+	—
55	1	141	Female	36	Invasive Ductal Carcinoma	Ⅱ	2	Yes	ⅢA	+	+	—
56	0	2	Female	38	Invasive Ductal Carcinoma	Ⅱ	24	Yes	ⅢA	+	+	—
57	1	128	Female	73	Invasive Ductal Carcinoma	Ⅰ	7.5	Yes	ⅡB	+	+	—
58	1	119	Female	45	Invasive Ductal Carcinoma	Ⅱ	2	Yes	ⅡA	+	+	—
59	1	118	Female	76	Invasive Ductal Carcinoma	Ⅱ	18	No	ⅡA	+	+	—
60	1	112	Female	47	Invasive Ductal Carcinoma	Ⅱ	9	Yes	ⅡB	+	+	—
61	1	107	Female	61	Invasive Ductal Carcinoma	Ⅱ	10	Yes	ⅡB	+	+	—
62	1	137	Female	78	Invasive Ductal Carcinoma	Ⅱ	48	No	ⅡA	+	+	—
63	1	137	Female	55	Invasive Ductal Carcinoma	Ⅰ	6	Yes	ⅡB	+	+	—
64	1	137	Female	50	Invasive Ductal Carcinoma	Ⅱ	14	Yes	ⅢC	+	+	—
65	1	137	Female	66	Invasive Ductal Carcinoma	Ⅱ	9	No	ⅡA	+	+	—
66	1	137	Female	48	Invasive Ductal Carcinoma	Ⅰ	39.375	No	ⅡA	+	+	—
67	1	16	Female	41	Invasive Ductal Carcinoma/Invasive Lobular Carcinoma	Ⅱ	6	No	Ⅰ	—	—	—
68	0	132	Female	51	Invasive Ductal Carcinoma	Ⅱ	18	No	ⅡA	+	+	—
69	1	108	Female	45	Invasive Ductal Carcinoma	Ⅱ	12	No	ⅡA	+	+	—
70	1	108	Female	75	Invasive Ductal Carcinoma	Ⅱ	17.5	Yes	ⅢA	+	+	—
71	1	134	Female	47	Invasive Ductal Carcinoma	Ⅱ	30	No	ⅡA	+	+	—
72	1	132	Female	56	Invasive Ductal Carcinoma	Ⅱ	26.25	Yes	ⅡB	+	+	—
73	1	2	Female	74	Invasive Ductal Carcinoma	Ⅰ	126	Yes	ⅢA	—	—	+
74	1	10	Female	32	Invasive Ductal Carcinoma	Ⅱ	1.2	Yes	ⅡA	—	—	—
75	1	17	Female	50	Invasive Ductal Carcinoma	Ⅰ	1	Yes	ⅢA	—	—	—
76	1	11	Female	72	Invasive Ductal Carcinoma	Ⅱ	6	Yes	ⅡB	—	—	—
77	1	9	Female	36	Invasive Ductal Carcinoma	Ⅱ	6	Yes	ⅢC	+	+	—
78	1	136	Female	46	Invasive Ductal Carcinoma	Ⅰ	9	Yes	ⅡB	—	—	—
79	1	135	Female	54	Invasive Ductal Carcinoma	Ⅱ	20.25	No	ⅡA	—	—	—
80	1	135	Female	63	Invasive Ductal Carcinoma	Ⅰ	13.5	Yes	ⅡB	—	—	—
81	1	1	Female	50	Invasive Ductal Carcinoma	Ⅰ	22.5	Yes	ⅡB	—	—	—
82	1	13	Female	40	Invasive Ductal Carcinoma	Ⅱ	NA	Yes	Ⅲ	—	—	—
83	0	46	Female	53	Invasive Ductal Carcinoma	Ⅱ	15	Yes	ⅢA	—	—	—
84	1	18	Female	63	Invasive Ductal Carcinoma	Ⅱ	3	Yes	ⅡA	+	+	—
85	1	132	Female	37	Invasive Ductal Carcinoma	Ⅱ	1	Yes	ⅢC	+	+	—
86	1	132	Female	55	Invasive Ductal Carcinoma	Ⅱ	9	Yes	ⅡB	+	+	—
87	1	131	Female	40	Invasive Ductal Carcinoma	Ⅰ	90	No	ⅡA	+	+	—
88	1	131	Female	29	Invasive Ductal Carcinoma	Ⅱ	18	Yes	ⅢA	+	+	—
89	1	109	Female	32	Invasive Ductal Carcinoma	Ⅰ	26.88	Yes	ⅡB	—	—	—
90	1	109	Female	45	Invasive Ductal Carcinoma	Ⅱ	15	Yes	ⅡB	—	—	—
91	1	112	Female	31	Invasive Ductal Carcinoma	Ⅱ	1575	Yes	ⅢA	+	+	—
92	1	112	Female	54	Invasive Ductal Carcinoma	Ⅲ	22.5	No	ⅢA	+	+	—
93	0	44	Female	52	Invasive Ductal Carcinoma	Ⅱ	6	Yes	ⅢA	+	+	—
94	0	78	Female	48	Invasive Ductal Carcinoma	Ⅱ	7.5	Yes	ⅡB	+	+	—
95	1	111	Female	71	Invasive Ductal Carcinoma	Ⅱ	13.75	No	ⅡA	+	+	—
96	1	111	Female	49	Invasive Ductal Carcinoma	Ⅱ	13.5	No	ⅡA	+	+	—
97	1	110	Female	69	Invasive Ductal Carcinoma	Ⅱ	10	Yes	ⅡB	+	+	—
98	0	42	Female	46	Invasive Ductal Carcinoma	Ⅱ	2	Yes	ⅡA	+	+	—
99	0	17	Female	49	Invasive Ductal Carcinoma	Ⅱ	18	No	ⅡA	+	+	—
100	1	132	Female	48	Invasive Ductal Carcinoma	Ⅱ	36	Yes	ⅡB	+	+	—
101	1	145	Female	82	Invasive Ductal Carcinoma	Ⅱ	36	No	ⅡA	+	+	+
102	1	145	Female	52	Invasive Ductal Carcinoma	Ⅱ	7.5	Yes	ⅢA	+	+	+
103	1	144	Female	45	Invasive Ductal Carcinoma	Ⅱ	18	No	ⅡA	+	+	+
104	0	37	Female	44	Invasive Ductal Carcinoma	Ⅰ	5.25	Yes	ⅢA	—	—	—
105	1	16	Female	51	Invasive Ductal Carcinoma	Ⅱ	7.5	No	ⅡA	—	—	—
106	0	74	Female	43	Invasive Ductal Carcinoma	Ⅱ	294	Yes	ⅢA	+	+	—
107	1	86	Female	67	Invasive Ductal Carcinoma	Ⅱ	18	Yes	ⅡB	—	—	—
108	1	64	Female	37	Invasive Ductal Carcinoma	Ⅱ	3.375	No	Ⅰ	—	—	—
109	0	63	Female	51	Invasive Ductal Carcinoma	Ⅰ	2.7	Yes	ⅡA	+	+	—
110	1	32	Female	51	Invasive Ductal Carcinoma/Invasive Lobular Carcinoma	Ⅰ	16	No	ⅡA	—	—	—
111	0	46	Female	40	Invasive Ductal Carcinoma	Ⅰ	20	No	ⅡA	+	+	—
112	0	74	Female	64	Invasive Ductal Carcinoma	Ⅱ	27	No	ⅡA	+	+	—
113	1	136	Female	52	Invasive Ductal Carcinoma	Ⅰ	50	Yes	ⅢC	—	—	—
114	1	143	Female	66	Invasive Ductal Carcinoma	Ⅱ	2.25	Yes	ⅡA	+	+	+
115	0	65	Female	68	Invasive Ductal Carcinoma	Ⅱ	15	Yes	ⅡB	+	+	+
116	1	35	Female	39	Invasive Ductal Carcinoma	Ⅱ	9	Yes	ⅢA	+	+	+
117	1	130	Female	47	Invasive Ductal Carcinoma	Ⅰ	8	Yes	ⅢA	+	+	—
118	1	130	Female	41	Invasive Ductal Carcinoma	Ⅰ	9.5	Yes	ⅡB	+	+	—
119	1	130	Female	76	Invasive Ductal Carcinoma	Ⅰ	3.375	No	Ⅰ	+	+	—
120	1	129	Female	61	Invasive Ductal Carcinoma	Ⅱ	15.625	No	ⅡA	+	+	—
121	1	128	Female	65	Invasive Ductal Carcinoma	Ⅱ	11.25	No	ⅡA	+	+	—
122	1	108	Female	60	Invasive Ductal Carcinoma	Ⅱ	12.5	No	ⅡA	+	+	—
123	1	140	Female	50	Invasive Ductal Carcinoma	Ⅱ	37.5	Yes	ⅢA	+	+	—
124	1	140	Female	42	Invasive Ductal Carcinoma	Ⅱ	100	Yes	ⅡB	+	+	—
125	1	126	Female	40	Invasive Ductal Carcinoma	Ⅱ	50	No	ⅡA	+	+	—
126	0	125	Female	40	Invasive Ductal Carcinoma	Ⅱ	20	No	ⅡA	+	+	—
127	1	120	Female	57	Invasive Ductal Carcinoma	Ⅱ	8	No	Ⅰ	+	+	—
128	1	6	Female	47	Invasive Ductal Carcinoma	Ⅱ	4.95	No	ⅡA	—	—	—
129	1	133	Female	67	Invasive Ductal Carcinoma	Ⅱ	36	Yes	ⅡB	+	+	+
130	1	132	Female	59	Invasive Ductal Carcinoma	Ⅱ	14	No	ⅡA	+	+	+
131	1	42	Female	46	Invasive Ductal Carcinoma	Ⅱ	21	Yes	ⅢA	+	+	+
132	1	119	Female	34	Invasive Ductal Carcinoma	Ⅱ	15	Yes	ⅡB	+	+	—
133	0	63	Female	73	Invasive Ductal Carcinoma	Ⅱ	8	Yes	ⅢA	—	—	—
134	1	150	Female	56	Invasive Ductal Carcinoma/Invasive Lobular Carcinoma	Ⅱ	42	Yes	ⅢA	+	+	—
135	1	109	Female	59	Invasive Ductal Carcinoma	Ⅱ	0.25	No	Ⅰ	+	+	—
136	1	109	Female	53	Invasive Ductal Carcinoma	Ⅰ	2.25	No	Ⅰ	+	+	—
137	1	111	Female	72	Invasive Ductal Carcinoma	Ⅱ	3	Yes	ⅡA	+	+	—
138	1	111	Female	52	Invasive Ductal Carcinoma	Ⅱ	27	Yes	ⅡB	+	+	—
139	1	127	Female	75	Invasive Ductal Carcinoma	Ⅱ	10.5	Yes	ⅡB	+	+	+
140	1	148	Female	33	Invasive Ductal Carcinoma	Ⅱ	18	Yes	ⅢC	+	+	+
141	1	128	Female	64	Invasive Ductal Carcinoma	Ⅱ	5	No	ⅡA	+	+	—
142	1	24	Female	43	Invasive Ductal Carcinoma	Ⅱ	13.5	Yes	ⅢA	+	+	—
143	1	112	Female	71	Invasive Ductal Carcinoma	Ⅱ	8	No	Ⅰ	+	+	+
144	1	141	Female	49	Invasive Ductal Carcinoma	Ⅱ	8	Yes	ⅡA	+	+	+
145	1	141	Female	83	Invasive Ductal Carcinoma	Ⅱ	10.5	Yes	ⅢA	+	+	—
146	1	23	Female	50	Invasive Ductal Carcinoma	Ⅱ	2.25	No	Ⅰ	—	—	—
147	1	143	Female	54	Invasive Ductal Carcinoma	Ⅱ	400	Yes	ⅢA	+	+	+
148	1	143	Female	42	Invasive Ductal Carcinoma	Ⅱ	77	No	ⅡB	+	+	+
149	1	27	Female	42	Invasive Ductal Carcinoma	Ⅱ	6	Yes	ⅡA	—	—	—
150	0	91	Female	51	Invasive Ductal Carcinoma	Ⅱ	36	No	ⅡA	—	—	+
